# Supplementary material for: Gedatolisib shows superior potency and efficacy versus single-node PI3K/AKT/mTOR inhibitors in breast cancer models
Source: NPJ Breast Cancer. 2024 Jun 5;10:40. doi: 10.1038/s41523-024-00648-0 (PMC11153628; doi:10.1038/s41523-024-00648-0)
Supplement: Supplementary file 3 — Supplementary Data 1-12 [file 41523_2024_648_MOESM3_ESM.xlsx]

## Sheet: Supplementary Data 1
	Supplementary Data 1. Analysis of GR metrics in BC cell lines treated with PAM inhibitors
		GR values after 72h treatment
		Gedatolisib (nM)									Alpelisib (nM)									Capivasertib (nM)									Everolimus (nM)
	Cell line	1.4	4.1	12	37	111	333	1000	3000	9000	1.4	4.1	12	37	111	333	1000	3000	9000	1.4	4.1	12	37	111	333	1000	3000	9000	1.4	4.1	12	37	111	333	1000	3000	9000
	MDAMB361	0.559675	-0.257399	-0.693978	-0.963413	-0.996573	-0.99828	-0.998412	-0.999308	-0.999701	0.965064	0.676107	0.605578	0.509204	0.215509	-0.0406561	-0.373404	-0.715826	-0.958751	1.35391	1.24323	1.07023	0.984559	0.798085	0.623473	0.0983561	-0.169328	-0.419029	0.616171	0.456954	0.497278	0.362061	0.387234	0.320614	0.39516	0.321454	0.37637
	HCC1500	0.574529	0.150501	-0.315878	-0.647315	-0.799996	-0.836027	-0.857105	-0.870429	-0.908149	1.01679	0.975122	1.06695	1.01645	1.06276	1.00485	0.979799	0.912922	0.493946	1.16061	0.93711	0.471203	0.374649	0.376665	0.60022	0.795251	0.913749	0.857275	-0.123512	-0.244538	-0.421833	-0.265176	-0.357078	-0.327584	-0.335018	-0.330563	-0.294322
	SKBR3	0.652268	0.478871	0.0107016	-0.479879	-0.593954	-0.639334	-0.662541	-0.690044	-0.743993	1.04172	0.947239	0.930362	0.901402	0.764317	0.604211	0.328021	-0.0209307	-0.3803	1.10544	0.919922	0.667265	0.640434	0.407999	0.461504	0.152795	-0.157206	-0.521193	0.464145	0.631972	0.23024	0.524602	0.372196	0.43906	0.414729	0.384406	0.397102
	T47D	0.804165	0.487332	0.0459229	-0.270252	-0.49146	-0.62135	-0.717532	-0.799442	-0.848972	0.976242	0.896345	0.747	0.821765	0.576833	0.487349	0.342656	0.0444721	-0.00294143	0.878532	0.881166	0.933035	0.883556	0.565791	0.399938	0.2161	0.0500277	-0.117253	0.146436	0.0202018	0.211601	0.105016	0.127317	0.218457	0.267946	0.209314	NA
	HCC1954	1.08809	0.537038	-0.219747	-0.752001	-0.848572	-0.889514	-0.90382	-0.938556	-0.982016	1.3699	1.11631	0.880644	0.835349	0.798605	0.951681	0.607141	0.240241	-0.567892	1.43322	1.11705	0.914045	0.920938	0.933553	0.692964	0.237545	0.0608013	-0.204442	0.0866348	-0.053961	-0.232999	-0.208952	-0.265006	-0.18409	-0.126207	-0.0988227	0.369752
	EFM192A	0.977382	0.866228	0.0959064	-0.147342	-0.520298	-0.672137	-0.707597	-0.793016	-0.888018	0.693641	0.646522	0.732371	0.579749	0.571394	0.532122	0.384342	0.204215	-0.404436	1.30211	0.855834	0.729452	0.72448	0.719763	0.654834	0.314551	0.328629	0.210626	0.222613	0.33789	0.532473	0.27173	0.20499	0.502136	0.44455	0.1623	0.328719
	EFM19	0.940666	0.699452	0.206449	0.0193371	-0.337768	-0.380784	-0.448085	-0.514096	-0.647479	1.17269	1.05563	0.957997	0.852119	0.643002	0.286868	0.0293937	-0.189189	-0.346913	1.0894	1.0039	0.94758	0.857233	0.673594	0.424069	0.293285	0.227797	0.125118	0.571303	0.448826	0.421804	0.348877	0.376893	0.355476	0.356192	0.36829	0.383954
	BT474	1.16777	0.851871	0.0657409	-0.368282	-0.568041	-0.719311	-0.791691	-0.826549	-0.889045	0.876903	0.753631	0.936485	0.90353	0.576143	0.257805	-0.0552657	-0.364306	-0.603307	1.16432	0.970474	1.05764	1.08776	0.982784	0.332795	-0.10134	-0.238119	-0.240262	0.365347	0.168853	0.0240577	0.174104	0.0499564	0.0696155	0.14885	0.122765	0.11361
	ZR751	0.802682	0.742869	0.322334	-0.12237	-0.349236	-0.448944	-0.569521	-0.640273	-0.741554	1.69081	0.988794	0.608728	0.670511	0.421772	0.465348	0.577073	0.100969	-0.177454	1.39214	0.9166	0.771305	0.763319	0.580538	0.539635	0.47303	0.408998	0.163417	0.528176	0.357192	0.291542	0.385322	0.274398	0.298866	0.243415	0.306887	0.429218
	KPL1	0.927823	0.680769	0.339149	0.10346	-0.026924	-0.0486685	-0.0318767	-0.0557648	-0.499201	0.955219	1.06375	0.874921	0.963901	0.901861	0.72001	0.523739	0.30437	0.161618	1.01366	0.884666	0.884847	1.04686	0.854763	0.953423	0.799384	0.536056	0.223875	0.706113	0.69057	0.640668	0.588989	0.599155	0.542565	0.548625	0.578094	0.72589
	CAMA1	1.54107	0.978908	0.149132	-0.236781	-0.462885	-0.530076	-0.580333	-0.620577	-0.703219	1.36414	0.709684	1.03872	0.744872	1.04926	0.9743	0.5007	0.582996	0.60611	1.97382	1.1437	1.16064	0.720215	0.568765	0.169294	-0.342826	-0.452438	-0.530484	0.377535	0.374288	0.192013	0.131733	0.0126672	-0.037744	0.0924293	0.113456	0.23668
	MDAMB134VI	0.784013	0.733522	0.490346	-0.122367	-0.619282	-0.75637	-0.809407	-0.835193	-0.848109	0.991654	0.893976	0.867456	0.897602	0.882805	0.890549	0.800598	0.732121	0.59787	0.94524	0.944332	0.927372	0.950735	0.868723	0.9934	0.832549	0.767653	0.603229	0.645709	0.601522	0.495583	0.4455	0.409592	0.33718	0.379072	0.388552	0.565079
	MDAMB175VII	0.813886	0.717682	0.555898	0.0205432	-0.205526	-0.302454	-0.423526	-0.676542	-0.861765	1.24748	1.16843	1.00282	0.911714	0.776377	0.83775	0.704026	0.828778	0.415591	0.934223	0.91965	0.908119	1.02824	0.813771	0.851111	1.06391	0.888682	0.524357	0.927367	0.839913	0.953302	0.951781	0.910096	0.94376	0.979215	0.894471	0.980562
	MDAMB453	1.29778	0.379361	0.294505	0.114332	0.0537131	-0.0853108	-0.177774	-0.29005	-0.732955	1.49756	0.804962	0.838828	0.982383	0.690096	0.674447	0.559543	0.340608	0.36108	1.4645	1.31305	1.19343	0.765318	0.850297	0.824487	0.715873	0.569175	0.44417	1.17689	0.96363	0.970321	0.519043	0.855477	0.764765	0.639527	0.864998	0.876366
	BT20	0.964481	0.81677	0.391701	-0.00820238	-0.286105	-0.525683	-0.688573	-0.787205	-0.924593	1.16399	0.981948	0.92223	0.971335	0.915541	0.82706	0.656841	0.219981	-0.400239	1.223	1.15769	1.00643	1.05941	0.819086	0.62988	0.448468	0.251822	0.0354046	0.635844	0.55364	0.633223	0.63682	0.591995	0.559935	0.566778	0.608561	0.291333
	AU565	0.933698	0.855192	0.456777	-0.000575023	-0.217247	-0.293542	-0.354292	-0.428579	-0.760207	1.05923	1.04016	0.921303	0.922705	0.832058	0.751703	0.568345	0.317932	-0.081177	1.13785	0.918732	0.875294	0.929422	0.886268	0.729481	0.691224	0.575424	0.322474	0.843907	0.908569	0.861408	0.663192	0.704939	0.77277	0.725705	0.741818	0.466216
	MDAMB231	0.950272	0.770869	0.475198	0.331356	0.26302	0.249159	0.23972	0.257271	0.186724	1.04755	1.01676	0.960278	0.977907	0.950393	0.956762	0.92533	0.868206	0.850305	1.03393	1.01337	1.02719	1.00007	0.945418	0.976166	0.963157	0.875444	0.78687	0.756396	0.732123	0.735696	0.699875	0.701621	0.643581	0.669797	0.643028	0.595377
	MFM223	0.965818	0.878519	0.522166	-0.251173	-0.426423	-0.509518	-0.564323	-0.617764	-0.634149	1.04595	0.917578	0.972733	0.970897	0.891066	0.613675	0.375352	-0.00101858	-0.421473	0.998313	0.961294	0.95197	0.904584	0.705328	0.325499	-0.176916	-0.561032	-0.691355	0.691201	0.637494	0.610011	0.558732	0.548589	0.563449	0.484941	0.444964	0.199181
	HCC1419	0.986993	0.873653	0.398374	0.0919986	-0.0555974	-0.162055	-0.279761	-0.518446	-0.812929	0.781643	0.867762	0.958734	0.935288	0.985883	0.701105	0.588933	0.417677	0.225793	0.904052	0.899251	1.05257	1.13925	0.863044	1.02319	0.845246	0.722478	0.470691	0.760067	0.66646	0.566345	0.553564	0.539826	0.555127	0.629385	0.577142	0.556967
	HCC1428	0.989179	0.983852	0.447665	0.0267573	-0.311055	-0.44539	-0.573125	-0.648102	-0.827681	1.76435	1.60404	0.654984	0.695981	0.569359	0.994731	1.00588	1.00753	0.772896	1.40061	1.28009	0.896946	0.952804	0.921274	0.883242	0.954407	0.977802	0.867048	0.858389	0.638321	0.605518	0.738212	0.626375	0.51301	0.450006	0.666523	0.529562
	HS578T	0.974834	0.835354	0.625968	0.262198	0.0807734	-0.00253127	-0.0521287	-0.0871997	-0.165162	1.08625	1.07937	0.971381	0.99897	0.951545	0.956204	0.887824	0.852531	0.63204	1.05279	1.00076	0.976133	0.952559	0.835197	0.928404	0.890155	0.835363	0.716398	0.762685	0.727239	0.725116	0.693956	0.69501	0.640963	0.6485	0.60412	0.477685
	HCC38	1.01866	0.892886	0.593675	0.24592	-0.0185182	-0.142218	-0.236661	-0.313597	-0.426869	0.984252	1.00874	0.95474	1.00122	0.92297	1.00082	0.93679	0.875504	0.725091	1.14259	1.04913	0.973842	0.920236	1.00609	0.865473	0.844965	0.721303	0.64131	0.680411	0.679566	0.612299	0.646238	0.626985	0.649993	0.626993	0.614074	0.572609
	MCF7	0.921371	0.788982	0.648177	0.316905	0.00502661	-0.199797	-0.292484	-0.328284	-0.529763	1.09872	1.01858	0.993358	0.896591	0.785466	0.612557	0.460026	0.150565	-0.0716682	1.10128	0.976609	1.01781	0.881839	0.734065	0.67688	0.465527	0.342422	0.188503	0.480877	0.4269	0.413909	0.391386	0.374143	0.35779	0.400202	0.311064	0.399884
	MDAMB415	0.710246	0.82762	0.404847	0.230009	0.147475	0.0114321	-0.261386	-0.575032	-0.879465	1.13238	1.14518	1.03662	1.07699	1.0764	1.29005	1.07494	0.875749	0.678201	1.00048	0.677721	0.476688	0.694129	0.556219	0.445097	0.0768698	-0.0850614	-0.199888	0.612016	0.66153	0.431514	0.570743	0.464106	0.547623	0.494818	0.373761	0.85726
	ZR7530	0.910022	0.793081	0.553174	0.339595	0.104208	-0.0259539	-0.173807	-0.376164	-0.613025	1.02102	1.05974	1.0155	0.96885	0.888317	0.774946	0.745534	0.454837	0.252503	1.02763	1.0049	0.95682	0.917827	0.848681	0.759542	0.563683	0.378532	0.21756	0.853282	0.740768	0.766633	0.784633	0.772946	0.778849	0.75905	0.780559	0.941891
	BT549	0.989605	0.920675	0.653387	0.330179	0.0349983	-0.116413	-0.200555	-0.247945	-0.33676	0.999072	0.952699	0.904723	0.931468	0.939242	0.923125	0.899678	0.824743	0.494547	0.968081	0.998925	0.926398	0.915036	0.892738	0.816065	0.739624	0.665902	0.539977	0.663786	0.603711	0.604579	0.581988	0.554305	0.549311	0.548298	0.524675	0.467094
	JIMT1	0.965898	0.904286	0.79997	0.357244	0.0682525	-0.14049	-0.222016	-0.254146	-0.306794	0.966214	0.952699	0.956662	0.979518	0.959459	0.940508	0.861437	0.728605	0.396122	1.01352	0.968861	0.980876	0.961518	0.967757	0.960652	0.873616	0.803144	0.686094	0.723377	0.671642	0.66505	0.631446	0.638204	0.629749	0.572829	0.58178	0.592565
	CAL51	0.895716	0.783924	0.627354	0.500483	0.221703	-0.0814824	-0.314732	-0.448544	-0.502496	0.938665	0.942122	0.941519	0.894898	0.824923	0.637905	0.458315	0.130426	0.0244417	0.951599	0.922819	0.901389	0.861519	0.672175	0.53845	0.360772	0.210778	0.138677	0.478224	0.383436	0.354503	0.318211	0.267539	0.294625	0.331808	0.318818	0.342499

## Sheet: Supplementary Data 2
	Supplementary Data 2. Analysis of cell viability in BC cell lines treated with PAM inhibitors
		Cell viability by RTGlo MT assay after 72h treatment (% inhibition)
		Gedatolisib (nM)									Alpelisib (nM)									Capivasertib (nM)									Everolimus (nM)
	Cell line	1.4	4.1	12	37	111	333	1000	3000	9000	1.4	4.1	12	37	111	333	1000	3000	9000	1.4	4.1	12	37	111	333	1000	3000	9000	1.4	4.1	12	37	111	333	1000	3000	9000
	MDAMB361	0.141655	0.45048	0.678004	0.912149	0.981262	0.988774	0.989446	0.994913	0.998279	0.0166774	0.130423	0.156606	0.19584	0.31738	0.429527	0.587714	0.774558	0.95019	-0.0988625	-0.0675573	-0.0173822	0.00915122	0.0653744	0.12073	0.3048	0.412201	0.525975	0.123297	0.176011	0.162386	0.208969	0.199952	0.223222	0.197315	0.22294	0.20369
	MDAMB231	0.0815281	0.330098	0.63157	0.73708	0.779024	0.786924	0.792203	0.782295	0.820011	-0.0739854	-0.0228578	0.0660459	0.0387331	0.0811831	0.0714694	0.118388	0.199721	0.223831	-0.0526072	-0.0187133	-0.0413058	0.00107251	0.0877114	0.0401699	0.0621687	0.191918	0.310144	0.346684	0.376799	0.372542	0.413281	0.411762	0.474594	0.447227	0.475661	0.523837
	SKBR3	0.19348	0.289818	0.537794	0.78207	0.835551	0.856313	0.86681	0.879122	0.902892	-0.0222847	0.0330989	0.0429163	0.059734	0.138892	0.230059	0.38349	0.56943	0.749069	-0.0576654	0.0464732	0.186912	0.201684	0.328061	0.29889	0.463664	0.623634	0.80163	0.297092	0.20638	0.421138	0.265016	0.347026	0.311358	0.324483	0.340795	0.333959
	HCC1500	0.146254	0.302301	0.501774	0.674672	0.774774	0.802067	0.81904	0.830216	0.864402	-0.00110279	0.0102866	-0.0147138	-0.00113767	-0.0137101	0.00207489	0.00892675	0.0278049	0.151781	-0.0482122	0.0229478	0.18243	0.217957	0.217858	0.140258	0.0696739	0.0307248	0.0491059	0.414011	0.467563	0.554801	0.477035	0.520458	0.506141	0.509658	0.507565	0.490494
	HCC1954	-0.0275252	0.176304	0.495516	0.780998	0.846913	0.878546	0.890366	0.921324	0.969072	-0.13356	-0.0404736	0.0492633	0.0666688	0.0802416	0.0214395	0.15532	0.306309	0.688658	-0.149156	-0.0390505	0.0359318	0.0320054	0.026695	0.115934	0.295434	0.369435	0.48799	0.358335	0.419576	0.502704	0.490248	0.516785	0.478702	0.452007	0.439853	0.241344
	EFM19	0.0495946	0.230936	0.554967	0.655173	0.830288	0.84774	0.873699	0.897379	0.93951	-0.137475	-0.0417154	0.0357379	0.116924	0.269995	0.504821	0.652938	0.762927	0.832388	-0.0691271	-0.000239523	0.0442021	0.113933	0.249518	0.420042	0.502796	0.542444	0.602121	0.321128	0.403854	0.421515	0.468198	0.450343	0.464022	0.463569	0.455914	0.44591
	CAL51	0.166744	0.31974	0.499402	0.618073	0.809689	0.927765	0.974984	0.98957	0.993584	0.104127	0.0984459	0.0985592	0.171282	0.271137	0.496878	0.662285	0.859893	0.900827	0.0808391	0.125746	0.156323	0.212757	0.450684	0.585666	0.726206	0.815541	0.850205	0.635925	0.706553	0.7258	0.750289	0.780672	0.768598	0.745244	0.753665	0.738128
	T47D	0.10803	0.272258	0.498208	0.657456	0.767046	0.830451	0.876771	0.915664	0.938836	0.0211204	0.0684538	0.156189	0.112397	0.254246	0.30438	0.385917	0.546975	0.571806	0.069384	0.0679624	0.040965	0.06678	0.23163	0.317266	0.411535	0.496126	0.58071	0.447048	0.511256	0.41382	0.468056	0.456337	0.410215	0.384994	0.415002	-0.189349
	KPL1	0.0579439	0.237331	0.462816	0.601541	0.672155	0.683379	0.674748	0.686957	0.88369	0.0332231	-0.0482049	0.0994847	0.0313118	0.0807901	0.217045	0.355522	0.498137	0.583745	-0.00945303	0.0889506	0.0888609	-0.033215	0.112371	0.0374687	0.152863	0.336188	0.532461	0.218412	0.230465	0.265145	0.300541	0.293691	0.331814	0.327804	0.307938	0.205441
	MFM223	0.0273064	0.0923796	0.341432	0.777163	0.85205	0.883699	0.903151	0.920873	0.926102	-0.0323258	0.0617524	0.0218157	0.02321	0.0807832	0.271896	0.424311	0.640474	0.839678	0.00272825	0.0307484	0.0377588	0.0730383	0.216809	0.466769	0.742521	0.902005	0.943277	0.226748	0.263872	0.282639	0.317192	0.323778	0.314004	0.365876	0.391711	0.542376
	BT474	-0.0752225	0.0706714	0.443341	0.657613	0.759693	0.83936	0.878556	0.897785	0.933052	0.0622072	0.122913	0.0328913	0.049103	0.210426	0.367832	0.523302	0.677624	0.797841	-0.0738257	0.0156161	-0.0246788	-0.0385747	0.0099958	0.314978	0.524872	0.592457	0.593512	0.299488	0.393521	0.463777	0.391108	0.451014	0.441487	0.403158	0.415753	0.420168
	HS578T	0.0293737	0.175683	0.370501	0.642026	0.746932	0.78847	0.811431	0.826598	0.858282	-0.0970312	-0.0887486	0.0340197	0.00189262	0.0565653	0.0515943	0.124806	0.161331	0.370372	-0.0588118	0.00141238	0.0277335	0.0542413	0.175964	0.0797503	0.119781	0.175774	0.289762	0.246644	0.279912	0.28192	0.309158	0.309322	0.357164	0.350733	0.38859	0.491102
	EFM192A	0.0142414	0.0745724	0.481842	0.605917	0.790028	0.861871	0.878285	0.91707	0.958551	0.184139	0.210571	0.160415	0.250766	0.253999	0.276435	0.360084	0.461479	0.771907	-0.162889	0.08028	0.147831	0.150916	0.153065	0.18793	0.368221	0.360785	0.422368	0.416145	0.355978	0.253214	0.390489	0.425371	0.269282	0.299803	0.447539	0.360645
	MDAMB453	-0.204362	0.399387	0.449226	0.551342	0.584098	0.657625	0.704127	0.758103	0.937811	-0.390199	0.140513	0.117081	0.0146417	0.218519	0.226961	0.302049	0.440807	0.42841	-0.337368	-0.221131	-0.132278	0.158403	0.0997248	0.119209	0.189792	0.283106	0.358102	-0.119998	0.0268747	0.0214866	0.306727	0.0982285	0.156318	0.238991	0.0915433	0.0827694
	MDAMB134VI	0.134076	0.164256	0.306648	0.640004	0.872846	0.927959	0.947493	0.956563	0.960985	0.00835359	0.0702949	0.0867086	0.0680128	0.0772704	0.0724322	0.128273	0.17024	0.251346	0.0363833	0.0367866	0.0470517	0.0330297	0.0827469	0.00679296	0.104779	0.143858	0.241188	0.216246	0.242189	0.303663	0.332389	0.352838	0.39371	0.37012	0.364743	0.263446
	BT549	0.0147578	0.095112	0.369898	0.62772	0.797572	0.862405	0.892359	0.907353	0.932174	0.00418288	0.0565758	0.109288	0.0801331	0.0715848	0.0892525	0.114721	0.192353	0.491252	0.0398902	0.00347775	0.0885803	0.101297	0.126565	0.208705	0.28747	0.358315	0.469192	0.360129	0.414392	0.41392	0.433669	0.457333	0.461339	0.46239	0.482002	0.527888
	HCC38	-0.0160295	0.10514	0.362962	0.60857	0.756309	0.813624	0.852365	0.880697	0.917127	0.0174966	-0.00545824	0.0461935	0.00178753	0.0765422	0.0017511	0.0636048	0.120467	0.252806	-0.142783	-0.0465898	0.0273889	0.0792182	-0.00356307	0.130607	0.14923	0.258316	0.32488	0.292668	0.293191	0.348154	0.320829	0.336319	0.317537	0.336236	0.346698	0.379047
	AU565	0.0471146	0.0991533	0.351924	0.612601	0.722684	0.759035	0.787042	0.819954	0.946368	-0.0363297	-0.0233342	0.0545875	0.0535865	0.112173	0.163211	0.27668	0.425489	0.643716	-0.0925844	0.0569248	0.0861953	0.0500752	0.0782768	0.181577	0.206129	0.279223	0.432212	0.106768	0.0634735	0.0950597	0.223885	0.197226	0.153086	0.183952	0.173373	0.346222
	JIMT1	0.0458245	0.121376	0.240573	0.631217	0.804235	0.889388	0.915034	0.924056	0.937514	0.0443133	0.0605346	0.0556577	0.0280109	0.0520802	0.0750138	0.165561	0.30595	0.591698	-0.0150462	0.0415639	0.0269864	0.0510729	0.0435681	0.0524729	0.157532	0.23708	0.358619	0.321124	0.372645	0.379363	0.41115	0.40458	0.412549	0.464569	0.456635	0.446979
	BT20	0.0230072	0.111023	0.355566	0.572071	0.71259	0.825037	0.895306	0.93449	0.982481	-0.0926445	0.0122432	0.0463396	0.0182808	0.0501399	0.100359	0.19597	0.434346	0.750417	-0.133971	-0.0938985	-0.00206549	-0.0340712	0.109724	0.220094	0.323751	0.433022	0.549217	0.216786	0.264037	0.218079	0.216121	0.241988	0.260448	0.256417	0.232468	0.409852
	CAMA1	-0.186941	0.011162	0.332898	0.504482	0.617328	0.652079	0.679535	0.702519	0.751641	-0.159977	0.135979	-0.0146148	0.119343	-0.0194017	0.01436	0.230882	0.192834	0.18217	-0.328856	-0.0461774	-0.0547834	0.106657	0.163792	0.325051	0.555572	0.611018	0.652096	0.238891	0.240706	0.315844	0.341833	0.391349	0.413971	0.357118	0.347906	0.296245
	MDAMB175VII	0.118622	0.17662	0.274854	0.57515	0.692122	0.73932	0.795738	0.903017	0.968462	-0.144809	-0.0972132	0.00107841	0.054633	0.131957	0.0977002	0.173428	0.102583	0.337476	0.0435796	0.0528688	0.0600996	-0.0166271	0.11837	0.0940557	-0.0385063	0.0718392	0.292866	0.0440285	0.0978874	0.0317227	0.0324705	0.0585822	0.0376559	0.0153574	0.0685332	0.0144544
	MCF7	0.0638717	0.164616	0.2669	0.487421	0.667183	0.768972	0.810354	0.825614	0.902026	-0.0745162	-0.0123162	0.00697792	0.0796153	0.160887	0.2817	0.383562	0.572163	0.692252	-0.0795933	0.0200184	-0.011951	0.0940309	0.203119	0.245302	0.391689	0.471383	0.564868	0.381774	0.417465	0.425869	0.440279	0.451066	0.461731	0.434574	0.491041	0.434935
	ZR7530	0.079	0.1758	0.358867	0.504935	0.64714	0.716637	0.787704	0.871173	0.945633	-0.0141525	-0.0468019	-0.00927331	0.0287007	0.0955036	0.184965	0.207542	0.416933	0.547122	-0.0209453	-0.00112499	0.0403478	0.0733301	0.130951	0.202598	0.351249	0.479541	0.58121	0.126781	0.217621	0.197118	0.182514	0.192088	0.187504	0.203147	0.186042	0.0531198
	ZR751	0.0862841	0.110742	0.293417	0.498005	0.609042	0.659705	0.723287	0.761971	0.819748	-0.237365	0.0112186	0.149702	0.126057	0.223	0.209912	0.16246	0.355971	0.480339	-0.15734	0.0381451	0.0988969	0.10196	0.180707	0.197914	0.226909	0.255049	0.365265	0.202961	0.278009	0.30791	0.26546	0.314787	0.303897	0.328761	0.300274	0.246129
	HCC1419	0.0098215	0.0704707	0.321508	0.480231	0.555594	0.609425	0.668354	0.785624	0.924063	0.124859	0.0773334	0.0269401	0.0400091	0.0118656	0.169006	0.230038	0.322406	0.424339	0.0542304	0.0568044	-0.0253114	-0.0719587	0.0761133	-0.00963191	0.0856219	0.150895	0.283692	0.130928	0.180568	0.233395	0.240131	0.247319	0.23933	0.200121	0.227734	0.238361
	HCC1428	0.00713069	0.00922047	0.211899	0.385961	0.540789	0.607918	0.676129	0.718794	0.833625	-0.232875	-0.185172	0.121868	0.107653	0.156866	0.00599954	0.00245274	0.00185694	0.0805532	-0.138032	-0.0962535	0.0412091	0.0205193	0.0326938	0.0470861	0.0207827	0.0115691	0.0525211	0.0554526	0.137801	0.152234	0.0998249	0.142704	0.186048	0.211596	0.126862	0.179597
	MDAMB415	0.125165	0.0755533	0.256681	0.334293	0.371621	0.434207	0.564437	0.725426	0.905318	-0.0498033	-0.0554267	-0.0108716	-0.0277142	-0.027211	-0.113452	-0.0269565	0.0545454	0.137021	0.0033327	0.138784	0.22725	0.131962	0.190699	0.238968	0.403987	0.479471	0.534521	0.166795	0.145548	0.244911	0.184758	0.230803	0.194718	0.217346	0.27037	0.0629921

## Sheet: Supplementary Data 3
	Supplementary Data 3. Analysis of cell death in BC cell lines treated with PAM inhibitors
		% dead cells (Sytox+) after DMSO subtraction (72h treatment)
		Gedatolisib (nM)									Alpelisib (nM)									Capivasertib (nM)									Everolimus (nM)
	Cell line	1.4	4.1	12	37	111	333	1000	3000	9000	1.4	4.1	12	37	111	333	1000	3000	9000	1.4	4.1	12	37	111	333	1000	3000	9000	1.4	4.1	12	37	111	333	1000	3000	9000
	MDAMB361	0.0139012	0.0754962	0.247235	0.744114	100%*	100%*	100%*	100%*	100%*	0.00257934	0.0016652	0.00330246	0.00707503	0.0204274	0.0601315	0.225514	0.472554	0.882818	-0.00197705	0.000147601	0.00588691	0.00459198	0.00201647	0.0172133	0.0627315	0.120759	0.211598	0.00509758	0.00574599	0.0119377	0.0321023	0.0140366	0.0177247	0.0186432	0.0259629	0.0306358
	EFM192A	0.00490118	0.0103348	0.0579072	0.313258	0.641135	0.761732	0.898756	0.889302	0.987912	0.0102791	0.00253052	0.000213985	0.00126767	0.00982608	0.0145971	0.0701138	0.317051	0.595301	0.0062797	0.00837488	0.0150305	0.00578677	0.0146939	0.0310842	0.134848	0.224411	0.287186	0.0189911	0.0212921	0.0244363	0.017017	0.0305668	0.0191546	0.0378352	0.034009	0.0460593
	MDAMB134VI	0.00908703	0.00706264	0.0589737	0.188067	0.446696	0.545483	0.692854	0.792073	0.773288	0.0187592	0.0139154	0.0100754	0.00721341	0.0128315	0.0135792	0.0189239	0.0129665	0.0458452	0.0138886	0.0363997	-0.00446135	-0.00532369	0.00143328	-0.00888478	-0.000776074	0.0369091	0.0332392	0.0172287	0.0273963	0.0354666	0.0371536	0.0628511	0.0779066	0.0770281	0.107378	0.129705
	MDAMB175VII	0.0130922	0.0276749	0.069286	0.285792	0.424259	0.553632	0.617662	0.747089	0.946402	0.0150142	0.00470785	0.00434642	0.000975218	0.0180582	0.0222227	0.0311624	0.0556089	0.177885	-0.00566083	3.61618e-06	0.00455921	0.00169641	0.015524	0.023331	0.0418489	0.0502073	0.094031	0.0246714	0.0300824	0.0404934	0.025579	0.0342189	0.0374302	0.0406103	0.0428838	0.0489385
	BT474	-0.000368848	0.000863423	0.0109113	0.0338922	0.222481	0.401226	0.499889	0.548673	0.71191	0.00759741	0.0035887	-0.000540738	0.00435635	0.00718433	0.0267205	0.0779608	0.251623	0.483667	0.00573808	0.00387074	0.00589606	-0.00124345	-0.00378958	0.00316841	0.015533	0.0275589	0.0419607	0.00166114	-0.000407889	0.00830915	0.00596644	0.0069765	0.00706725	0.00681613	0.0146099	0.0273812
	EFM19	0.000225112	0.00990028	0.0563609	0.147685	0.345462	0.378925	0.418253	0.500614	0.691885	0.00993548	0.0114309	0.00939923	0.0166132	0.0229437	0.0759643	0.160527	0.278631	0.382598	0.00575888	0.00170885	-0.00185575	0.00602651	0.00470683	0.0232886	0.0444357	0.0634291	0.0637466	0.00474495	0.00971578	0.0227186	0.0247396	0.0273805	0.0313067	0.0351105	0.0374591	0.0461967
	CAL51	0.0155377	0.0453632	0.0193419	0.0273075	0.104624	0.216989	0.300599	0.499315	0.546799	0.0159171	0.00302337	7.68406e-06	0.00610524	0.00470884	0.0223221	0.0498279	0.113652	0.149405	0.0286038	0.0113977	0.000731853	0.00740574	0.0136224	0.0155657	0.0350555	0.0504227	0.045451	0.0240114	0.0548763	0.0405575	0.0270326	0.0440472	0.0472197	0.045784	0.0567481	0.0844197
	BT20	0.0034033	0.00714166	0.0191663	0.0414819	0.0976748	0.223145	0.342248	0.496518	0.646563	0.00793375	0.00493492	0.00297477	0.00290661	0.00171949	0.00875453	0.0135014	0.0397811	0.187987	0.00749072	-0.000745176	0.00281222	0.00282205	0.00525277	0.00788447	0.00996563	0.0422795	0.0916882	0.0172934	0.015718	0.0205751	0.022838	0.0278443	0.026451	0.024023	0.0319161	0.0378414
	MCF7	0.00310443	0.00446282	0.0275442	0.0826791	0.224867	0.347969	0.41693	0.412778	0.695412	0.00684405	0.00410278	0.00862805	0.00282289	0.00617281	0.0216475	0.0631263	0.14477	0.283092	0.00455607	-0.000108105	0.00353552	0.00485908	0.0157414	0.0245535	0.0691471	0.113169	0.161851	0.0244826	0.031063	0.0469854	0.0381535	0.0582282	0.0618284	0.0837632	0.0679739	0.0807498
	MDAMB415	0.00662476	0.0154116	0.0342806	0.0542323	0.0833236	0.124628	0.224774	0.394851	0.680982	0.0058613	-0.000521751	0.00105537	0.000262437	-0.00191805	0.00174438	0.000667669	0.011286	0.0267443	0.0145925	0.00941712	0.00109632	-0.00477575	0.00680243	0.067311	0.131976	0.191636	0.243271	0.0156138	0.00959905	0.0155407	0.0149443	0.0231156	0.0390282	0.0365539	0.0492149	0.0461476
	HCC1419	0.0422972	0.0235964	0.0751515	0.0947504	0.0832987	0.149413	0.214902	0.382061	0.729426	0.00843853	0.010892	0.0289983	0.0432361	0.0391262	0.00418067	0.0461974	0.0886594	0.135132	0.017319	0.0296917	0.0102103	0.0150341	0.00265684	0.00322295	0.0575533	0.117981	0.10692	0.0695592	0.0874052	0.0243013	0.0413231	0.0582726	0.0506117	0.0926004	0.0547576	0.0548619
	MDAMB453	0.00281619	0.0175166	0.0286371	0.0748644	0.138101	0.156059	0.216873	0.37394	0.521813	0.00535823	-4.11464e-06	0.0194777	0.00609254	0.031752	0.0172198	0.0148576	0.0523418	0.0754344	0.00623484	0.0110883	0.00145208	0.000671276	-0.000685535	0.00514457	0.00836458	0.0194961	0.0270704	0.00902416	0.0031004	0.00597834	0.00999724	0.00487477	0.00276229	0.00580112	0.00792074	0.0103991
	ZR751	0.000611692	0.0171141	0.013656	0.065879	0.114456	0.190472	0.303439	0.373118	0.430243	0.00747416	0.00653329	0.0182006	0.0063014	0.012746	0.00500194	0.00838615	0.0224966	0.0540983	-0.00694587	-0.00164554	0.00565338	0.0101747	0.00496796	0.0135101	0.0232008	0.0441872	0.0926033	-0.00154189	0.00949881	0.00726385	-0.00128941	0.00712101	0.00361588	0.0112887	-0.0022146	-0.00533005
	MFM223	0.00276302	-0.00170749	-0.00341006	0.0407481	0.120285	0.190945	0.270307	0.359504	0.444226	-0.000238955	0.00192005	0.00230249	0.00577574	0.00420468	0.0114322	0.0301334	0.0610579	0.21233	-0.00121933	-0.00280565	-0.00132492	-0.00250081	0.00492517	0.0268462	0.13695	0.367812	0.540004	-0.00980965	-0.0125287	-0.00444438	-0.00552046	-0.00581496	0.0027854	0.000271118	0.00921193	0.0240063
	HCC1428	0.00101671	0.0127883	0.0170113	0.0412466	0.0899138	0.179302	0.286627	0.331938	0.549075	0.0171475	0.0119823	-0.0102831	0.00356259	0.000418045	0.00919646	0.0124648	0.0553076	0.0498557	0.0118586	0.00363269	-0.00755912	0.0116387	-0.000430709	0.00262575	0.0063746	0.0227143	0.0442157	0.00681333	0.0194437	0.0200382	0.0145884	0.0161454	0.0204683	0.0154356	0.0191256	0.0473792
	HCC1500	0.00385025	0.0247455	0.101579	0.189277	0.268407	0.311727	0.328431	0.317347	0.363785	0.00314672	0.00486936	6.12751e-06	0.00109291	-0.00214464	-0.000107902	0.00759543	0.0167915	0.0643366	0.000138311	0.00353782	-0.0106309	-0.0104857	-0.00242987	-0.00546145	-0.0025565	0.0106042	0.011758	0.099373	0.126388	0.117222	0.120715	0.133895	0.124805	0.117176	0.133618	0.141892
	AU565	-0.000156328	0.00584529	0.0315988	0.0713914	0.145613	0.218607	0.242134	0.285966	0.646758	-0.0155218	-0.0069975	-0.00553782	-0.0191128	-0.00919622	0.0146775	0.00710228	0.0554229	0.172145	0.0113646	0.000356618	-0.00228152	-0.00270704	0.000354459	0.00920706	0.0320846	0.0594096	0.143578	0.00658297	0.017555	0.0178582	0.00363218	0.00690904	0.00723576	0.014542	0.0441118	0.0722901
	CAMA1	-0.00527938	-0.00321314	-0.00528681	0.0157629	0.0535059	0.111153	0.160759	0.216295	0.311129	0.0111078	0.00158875	0.0041595	0.00578264	0.00204166	0.00370117	0.00779882	0.015722	0.0185294	0.00839046	0.00358437	-0.00147322	0.00214832	0.00624013	0.0290721	0.0940238	0.143831	0.209472	-0.00184028	-0.00148392	0.00242994	-0.00076469	0.0031117	0.00605086	0.00641092	0.00885704	0.0115352
	HCC1954	0.00846224	0.0333337	0.0693438	0.106507	0.115442	0.136839	0.172661	0.209361	0.253545	0.025815	0.00310256	-0.00341087	0.00242858	0.00397133	0.0110322	0.0247109	0.045986	0.113674	0.000729403	-0.00511974	-0.00210857	0.00319255	0.000964079	0.0265496	0.0258812	0.0259544	0.0522717	0.0572564	0.0651672	0.0540732	0.0538321	0.0627242	0.0668149	0.0864387	0.0779789	0.0742163
	T47D	0.0117823	0.0119322	0.0339426	0.0687079	0.127265	0.124646	0.142415	0.197462	0.275325	0.00429729	-0.00348054	0.011	0.00213924	0.0108623	0.0272303	0.0252956	0.0676606	0.0600199	0.00989892	0.0437962	0.0297047	0.000726976	0.0184343	0.020966	0.0363028	0.0498401	0.0894011	0.0354227	0.0252215	0.00447242	0.0100325	0.0142018	0.0145304	0.0144136	0.020792	0.0273373
	ZR7530	0.00433708	0.0148405	0.0126878	0.0136862	0.0316741	0.0801473	0.124161	0.166761	0.60088	0.00407584	-0.00160417	0.00444338	0.00101388	0.0178196	0.0189072	0.032311	0.0693329	0.118827	0.0260529	0.00128515	0.00189536	0.00102821	0.00320164	0.00677982	0.0710453	0.0250029	0.0425135	0.00863189	0.00328603	0.00850823	0.00432783	0.00971688	0.0100672	0.00382832	0.0119171	0.0990591
	SKBR3	0.00772488	0.0194754	0.0466707	0.0921713	0.111379	0.134813	0.158257	0.156841	0.326641	0.00040663	-0.000633786	0.00324814	0.00377569	0.0145811	0.0233044	0.0410926	0.0773316	0.14279	0.007561	0.00290796	0.000794766	0.00426958	0.0143882	0.0361657	0.068354	0.159914	0.282261	0.0306821	0.0384826	0.0733525	0.0510133	0.0520703	0.0523549	0.0539988	0.0603754	0.0605738
	HCC38	-0.00919939	-0.000147862	0.000529184	0.00772461	0.0388479	0.0611061	0.0960488	0.13002	0.210263	0.00394893	-0.00302206	0.00276212	-0.00823435	-0.00305966	-0.00690533	-0.00172637	-0.0021332	0.00757206	0.00138524	-0.00960217	-0.00225069	0.000986902	-0.00277073	-0.00281723	-0.0019015	0.00747206	0.0108387	-0.0114993	-0.0065488	0.00362423	-0.00903256	-0.00654016	-0.00639131	-0.00875152	-0.00403501	0.00662133
	KPL1	0.00108254	0.00632919	0.0273928	0.0466139	0.050283	0.0418405	0.0742242	0.104658	0.518465	0.00482394	0.000659099	0.00120625	-0.000883246	-0.0016167	0.0109391	0.00776468	0.0191229	0.0465522	0.00922225	0.0008253	0.000873794	-0.00420929	-0.00402346	0.00253956	0.0040056	0.00814836	0.0319047	0.00275239	0.00532973	0.00571596	0.0089334	0.00824116	0.0085586	0.0110454	0.0204598	0.0229801
	BT549	0.00825939	7.01594e-05	0.0113555	0.0263903	0.0430922	0.0779113	0.0842905	0.103176	0.149113	0.00527079	0.00454288	0.000262693	0.0096849	0.00249026	0.0100202	0.00701953	0.0129027	0.0275809	-0.00224775	0.00370196	-0.000965132	0.00832917	0.00580277	-0.000988289	0.00693433	0.0250277	0.0448162	0.00762405	0.0143941	0.00640087	0.0187301	0.0159901	0.0111887	0.0321369	0.0439107	0.0421156
	JIMT1	0.00116302	-0.00495281	0.00283695	0.0139443	0.0191123	0.033334	0.0685103	0.0791362	0.169647	0.00487071	-0.000514227	-0.00158211	-0.00197014	-0.00211017	-0.00214113	0.00183412	0.0103466	0.0283491	-0.0048717	-0.00280626	-0.000742381	-0.00677298	-0.00565981	-0.00108031	-0.00402407	-0.00538193	-0.00319902	0.0032054	-0.00155774	0.0069461	0.0038021	0.00647073	0.00716822	0.00503348	0.00653407	0.0130017
	HS578T	0.00521151	-0.00111916	0.0029483	-0.000226625	0.0283102	0.0180961	0.0416054	0.056001	0.0849875	0.00975605	0.00995674	0.00134708	0.00989989	0.0105625	0.00115027	0.00898033	0.00680094	0.0276788	-2.32211e-05	0.00204916	-0.000672566	-0.0037945	-0.0014051	-0.00525772	-0.00778554	0.0027406	0.00362561	-0.00373948	-0.0121583	-0.00733225	-0.00427575	-0.0115098	-0.00401653	-0.00218465	0.00164509	0.0238343
	MDAMB231	0.000730291	-3.94342e-05	0.0024609	0.0139051	0.00686937	0.00832619	0.00887978	0.0215452	0.0532447	0.00279145	0.00150051	0.00164241	0.00242751	-0.00069628	0.00401512	1.32984e-05	-0.00024711	0.00104724	0.00306652	0.00243416	0.00225903	0.0010526	-0.000286978	0.00269062	0.00177534	8.47745e-05	0.00237579	0.00291561	0.00377329	-0.00186547	0.000209999	-0.000458027	0.00074095	0.000900905	0.00386113	0.00494293
	Average all (n=28)	0.00560648	0.0135757	0.0382183	0.103638	0.186661	0.245618	0.304064	0.367352	0.516253	0.00727464	0.00323818	0.00420377	0.00437897	0.00834665	0.0153764	0.0354699	0.0847439	0.163261	0.00632802	0.00562068	0.00200235	0.00180816	0.00429455	0.0133654	0.0393339	0.0716292	0.107373	0.0166146	0.0210661	0.0218416	0.0202065	0.0251674	0.0265881	0.0309483	0.0352494	0.0467783
	PIK3CA altered (n=14)	0.00538559	0.0165304	0.0451065	0.128288	0.238585	0.30265	0.368124	0.443258	0.591418	0.00799098	0.00231696	0.00385959	0.00392801	0.00843772	0.021971	0.0547025	0.134705	0.251998	0.00650265	0.00564584	0.00435631	0.00118433	0.00521439	0.0193596	0.0507981	0.0928238	0.134586	0.014982	0.0165953	0.018843	0.0188479	0.0230638	0.0251715	0.0293952	0.0329137	0.0408123
	PIK3CA not altered (n=14)	0.00582737	0.010621	0.0313302	0.0789869	0.134737	0.188585	0.240004	0.291445	0.441088	0.0065583	0.0041594	0.00454795	0.00482993	0.00825558	0.00878168	0.0162373	0.0347831	0.074523	0.0061534	0.00559551	-0.000351604	0.00243198	0.00337471	0.00737111	0.0278697	0.0504346	0.0801606	0.0182472	0.0255368	0.0248401	0.021565	0.027271	0.0280048	0.0325015	0.0375852	0.0527442
	PTEN altered (n=8)	0.00459075	0.013401	0.0213479	0.0493271	0.0942086	0.162215	0.227062	0.31576	0.467278	0.00480622	0.00155877	0.00304636	0.00196327	0.00339663	0.0111908	0.0169245	0.0435743	0.0974099	0.00860118	0.00362188	0.000796084	0.00345835	0.0071789	0.022216	0.0501994	0.0895883	0.144143	0.0123032	0.01983	0.0229973	0.017017	0.0225262	0.0241431	0.0280923	0.0366149	0.0436992
	PTEN not altered (n=20)	0.00601277	0.0136455	0.0449665	0.125362	0.223642	0.278979	0.334865	0.387988	0.535843	0.00826201	0.00390994	0.00466673	0.00534525	0.0103267	0.0170506	0.042888	0.101212	0.189601	0.00541876	0.0064202	0.00248486	0.00114808	0.00314081	0.00982513	0.0349877	0.0644456	0.0926656	0.0183392	0.0215605	0.0213793	0.0214822	0.0262239	0.0275661	0.0320908	0.0347032	0.0480099
	AKT altered (n=8)	0.00122934	0.0106739	0.0256398	0.0566875	0.11455	0.169838	0.232766	0.297981	0.46119	0.00529166	0.00116563	0.0054778	0.00111438	0.00753367	0.00755492	0.0177358	0.0540107	0.107379	0.00529053	0.00189314	0.000296158	-0.0013021	-4.54361e-05	0.0108194	0.0302047	0.0400719	0.0583521	0.0155585	0.0179198	0.0216741	0.0186789	0.0232038	0.0235153	0.0222183	0.0271957	0.0423965
	AKT not altered (n=20)	0.00735733	0.0147364	0.0432498	0.122418	0.215505	0.27593	0.332583	0.3951	0.538278	0.00806783	0.0040672	0.00369415	0.00568481	0.00867184	0.0185049	0.0425635	0.0970371	0.185613	0.00674302	0.00711169	0.00268483	0.00305226	0.00603054	0.0143838	0.0429855	0.0842521	0.126982	0.017037	0.0223246	0.0219086	0.0208175	0.0259529	0.0278173	0.0344404	0.0384709	0.048531
	PIK3CA/PTEN altered (n=19)	0.00455571	0.0142483	0.038394	0.108823	0.200433	0.261582	0.32119	0.386369	0.533881	0.00634797	0.00197217	0.00391407	0.00323284	0.00741004	0.0191737	0.044065	0.108934	0.207532	0.00574524	0.0046288	0.00330088	0.00204186	0.00551342	0.0188422	0.0492511	0.0911527	0.139839	0.0132239	0.0163569	0.019532	0.0176417	0.0214787	0.0227814	0.02789	0.0324122	0.0396082
	PIK3CA/PTEN not altered (n=9)	0.00782477	0.0121558	0.0378476	0.0926914	0.157586	0.211915	0.267908	0.327204	0.479039	0.00923094	0.00591088	0.00481535	0.00679857	0.0103239	0.00735982	0.0173247	0.0336764	0.0697977	0.00755834	0.00771465	-0.00073897	0.00131477	0.00172137	0.00180322	0.0183975	0.0304129	0.0388352	0.0237727	0.0310076	0.0267174	0.025621	0.0329547	0.0346246	0.0374048	0.0412391	0.0619149
		* Values > 100% set as 100% for average calculations

## Sheet: Supplementary Data 4
	Supplementary Data 4. Analysis of apoptosis in BC cell lines treated with PAM inhibitors
		% of Cleaved Caspase 3-positive cells (1) after 48h treatment
		Gedatolisib (nM)
	Cell line	0	1.4	4.1	12	37	111	333	1000
	HCC1428	0.128375	0.1173	0.14605	0.14845	0.2255	0.28735	0.36825	0.50785
	MCF7	0.068575	0.08375	0.06435	0.08355	0.10465	0.1723	0.23265	0.30065
	T47D	0.0471	0.0411	0.06655	0.0585	0.08155	0.1193	0.1323	0.1979
	CAMA1	0.09165	0.0513	0.0836	0.05705	0.08395	0.14655	0.21545	0.31005
		(1) By flow cytometry; gating on all cells

## Sheet: Supplementary Data 5
	Supplementary Data 5. Analysis of pRPS6 levels in BC cell lines treated with PAM inhibitors
		pRPS6 after 48h treatment (% inhibition)
		Gedatolisib (nM)							Alpelisib (nM)							Capivasertib (nM)							Everolimus (nM)
	Cell line	1.4	4.1	12	37	111	333	1000	12	37	111	333	1000	3000	9000	12	37	111	333	1000	3000	9000	1.4	4.1	12	37	111	333	1000
	MDAMB453	-0.0854587	0.561042	0.68015	0.748742	0.647657	0.696048	0.776406	-0.396518	-0.45251	-0.148116	-0.110216	0.496463	0.622373	0.708019	-0.325835	-0.0784024	0.0911379	0.0670781	0.470006	0.609229	0.725226	0.402435	0.649935	0.711589	0.575444	0.641281	0.657315	0.732912
	MDAMB175VII	0.31233	0.452116	0.49539	0.575164	0.68088	0.709442	0.731363	0.254019	0.179132	0.271269	0.306877	0.402119	0.472012	0.625241	0.256098	0.153162	0.121037	0.287143	0.413592	0.510373	0.647297	0.426767	0.418749	0.387838	0.458595	0.369967	0.404576	0.44291
	CAMA1	-0.236496	0.196364	0.698816	0.625472	0.562721	0.616816	0.657392	0.0954581	0.107181	0.00288533	0.144388	0.0449143	0.239745	0.224874	0.25857	0.295394	0.362543	0.6037	0.709651	0.798814	0.826799	0.613446	0.63663	0.588083	0.54559	0.538548	0.601118	0.662255
	KPL1	0.0327891	0.535827	0.797053	0.791569	0.822267	0.800887	0.806918	-0.179734	-0.213827	-0.176563	-0.0177187	0.226685	0.411365	0.122949	0.0351509	-0.0105852	-0.0251629	0.26434	0.41777	0.87406	0.9594	0.0992028	0.501241	0.718787	0.741125	0.697183	0.766194	0.688823
	BT474	0.127558	0.620435	0.749027	0.687168	0.739392	0.765561	0.769726	-0.21755	-0.100783	-0.0814932	0.194158	0.513632	0.597341	0.527451	-0.0793545	0.126993	0.304909	0.618543	0.687538	0.73021	0.736328	0.733439	0.735547	0.713686	0.720699	0.702725	0.721439	0.716925
	HCC1428	0.0485366	0.267611	0.850838	0.912415	0.919262	0.92572	0.929981	-0.189717	-0.231512	-0.0330251	-0.0676092	-0.123729	0.163947	-0.0530988	-0.154167	-0.00415471	0.128149	0.0498831	0.177049	0.304153	0.311302	0.550592	0.855932	0.89289	0.885484	0.896744	0.90399	0.899029
	MFM223	-0.0759775	-0.0577732	0.392012	0.791325	0.814731	0.838413	0.849911	-0.210956	-0.187262	-0.40109	-0.386666	-0.141691	-0.122379	0.292827	-0.110472	-0.00684466	-0.439136	-0.00512296	0.687397	0.823532	0.882599	0.600325	0.718316	0.716341	0.757	0.767113	0.786112	0.780225
	ZR751	0.355818	0.531809	0.658195	0.697378	0.69267	0.81167	0.783889	-0.165279	-0.167556	-0.247306	-0.0268437	0.0469263	0.454134	0.59103	0.084436	0.17396	0.3352	0.37088	0.56133	0.709338	0.762289	0.599063	0.675109	0.657905	0.642263	0.737008	0.757626	0.67319
	MCF7	-0.313898	0.0663246	0.628536	0.791939	0.848654	0.871878	0.900452	-0.174359	0.0448973	0.240791	0.452289	0.727061	0.840675	0.872547	-0.130187	-0.0127379	0.193203	0.478604	0.750741	0.866217	0.920304	0.501128	0.655889	0.71281	0.676433	0.662065	0.686297	0.693348
	MDAMB231	-0.124364	0.190736	0.422574	0.542414	0.534973	0.594364	0.593327	-0.304281	-0.303301	-0.299454	-0.148821	0.0411314	0.0296957	0.147588	-0.220226	-0.261357	-0.157535	-0.134321	-0.0612419	-0.0369409	0.117216	0.358267	0.388952	0.473878	0.419372	0.499843	0.463725	0.392506
	BT549	-0.0961259	0.347291	0.59349	0.735051	0.774366	0.75213	0.794519	-0.0718221	-0.290049	-0.203853	0.011633	0.205509	0.366573	0.592682	-0.0444606	-0.0714181	0.0530239	0.341794	0.529031	0.670972	0.739899	0.687101	0.648118	0.642945	0.684653	0.715318	0.735265	0.705479
	HCC38	-0.326739	-0.0252381	0.53281	0.609172	0.686378	0.717301	0.682941	-0.0238267	-0.00860823	-0.0356954	-0.0179474	0.00754967	0.0656787	0.223899	-0.0391414	0.0711548	0.0699358	0.111059	0.183701	0.236675	0.211769	0.418481	0.410406	0.423824	0.450833	0.427563	0.383379	0.390908

## Sheet: Supplementary Data 6
	Supplementary Data 6. Analysis of p4EBP1 levels in BC cell lines treated with PAM inhibitors
		p4EBP1 after 48h treatment (% inhibition)
		Gedatolisib (nM)							Alpelisib (nM)							Capivasertib (nM)							Everolimus (nM)
	Cell line	1.4	4.1	12	37	111	333	1000	12	37	111	333	1000	3000	9000	12	37	111	333	1000	3000	9000	1.4	4.1	12	37	111	333	1000
	MDAMB453	0.146658	0.267184	0.552395	0.740661	0.338257	0.54264	0.733076	0.163173	0.124853	0.0747588	-0.379605	0.319296	0.258253	0.507072	0.0187929	0.0852486	0.138554	-0.0796826	0.0868388	0.127055	0.417343	0.262015	0.289876	0.435815	0.0329526	0.25177	0.252779	0.431595	NA	NA	NA
	MDAMB175VII	-0.0609959	0.0458964	0.301456	0.424958	0.756708	0.710151	0.782252	0.0175847	0.148636	0.20979	0.0799962	-0.0105382	0.0928309	0.276794	-0.0187801	0.125609	0.000723521	0.109881	0.0994369	0.220737	0.31643	0.0254491	0.0715656	0.0433798	0.190412	0.0954733	0.225896	0.308188	NA	NA	NA
	CAMA1	-0.127539	0.0633124	0.458629	0.64954	0.658146	0.851367	0.928937	0.139653	0.0809133	0.139773	0.117614	0.115785	0.146879	0.171557	0.0942565	0.115815	0.249786	0.254254	0.394882	0.481867	0.525105	0.238212	0.257432	0.28079	0.186189	0.239052	0.311165	0.426605	NA	NA	NA
	KPL1	-0.136583	0.0446095	0.376336	0.392716	0.570937	0.715311	0.899692	-0.00126835	0.0117775	-0.0838195	0.091792	0.121652	0.375539	0.562819	-0.0676572	0.104765	0.021272	0.260736	0.0912847	0.367422	0.89027	-0.27842	0.0527269	-0.0456967	-0.111288	0.103751	0.296612	0.152818	NA	NA	NA
	BT474	-0.165452	-0.044177	0.291932	0.256148	0.288939	0.478269	0.37905	-0.632401	-0.288939	-0.511711	-0.434223	-0.296812	-0.0614834	-0.1054	-0.372414	-0.107742	-0.281522	-0.26851	-0.0487313	0.16337	-0.14704	0.298243	0.297723	0.123748	0.250878	0.107092	0.258946	0.184906	NA	NA	NA
	HCC1428	0.0339987	-0.0113329	0.307736	0.742483	0.903329	0.931347	0.970234	-0.0398427	0.0139545	-0.0396789	-0.0415358	-0.190584	-0.0248232	-0.0834266	-0.0589585	0.0815151	0.111063	0.0200715	-0.139409	0.158197	0.107567	-0.0775281	0.0324149	0.127284	0.123133	0.0697725	0.0437205	0.0451951	NA	NA	NA
	MFM223	-0.152534	-0.164365	0.0538472	0.411069	0.679401	0.770154	0.755471	-0.0790625	-0.227051	-0.106029	0.0634195	0.115205	0.187717	0.334576	-0.147903	-0.17134	-0.148609	0.162135	0.34107	0.5313	0.618467	-0.106989	-0.100212	-0.223295	-0.0389383	0.0783566	0.103544	0.0602005	NA	NA	NA
	ZR751	-0.0195624	0.083518	0.261062	0.46957	0.599742	0.824922	0.77708	-0.235468	-0.199601	-0.251317	-0.232621	-0.0703394	0.0302461	0.066788	-0.0842518	-0.0561336	-0.005562	-0.210197	0.0693122	0.316916	0.441804	0.114923	0.177734	0.0834006	0.0418397	0.268076	0.264584	0.0774717	NA	NA	NA
	MCF7	-0.351591	-0.334825	-0.0330431	0.421747	0.648083	0.679743	0.71653	-0.451046	-0.330837	0.0080573	0.101652	0.119883	0.540734	0.450069	-0.0642142	-0.278831	-0.013673	0.151949	0.246846	0.474729	0.633434	-0.0599007	-0.0236022	0.170831	0.188736	0.0110686	0.159274	0.272239	NA	NA	NA
	MDAMB231	0.214676	0.0562429	0.240338	0.445697	0.370482	0.515046	0.234106	-0.297162	-0.202151	0.0402957	-0.0949806	-0.477225	-0.0428619	-0.540342	-0.327162	-0.103596	0.123759	-0.148382	-0.27376	-0.176061	-0.270767	0.257508	0.148749	0.236489	0.0206825	0.0878319	0.157181	0.0870986	NA	NA	NA
	BT549	0.177256	0.209618	0.373666	0.610409	0.710214	0.738804	0.94418	0.0910353	0.126296	0.079805	0.0168003	0.0612387	-0.0850277	-0.116032	0.0654349	0.101028	0.0892542	-0.137315	0.121436	0.0429139	0.154342	-0.124938	0.0841522	-0.0871409	-0.115851	0.1013	-0.109964	0.0263098
	HCC38	-0.025692	-0.0256184	0.237228	0.434923	0.642521	0.726774	0.719008	0.0365504	0.0391269	-0.035851	0.0213855	0.130411	0.0834806	-0.0830757	-0.116092	-0.00239252	-0.0842167	-0.0463781	0.112044	0.0862044	0.0301458	0.0694935	0.0487706	-0.0462309	0.0739841	-0.00739841	0.0300353	0.0942653	NA	NA	NA
																														NA	NA	NA

## Sheet: Supplementary Data 7
	Supplementary Data 7. Analysis of OPP incorporation (protein synthesis), pRPS6, and p4EBP1 in BC cell lines treated with PAM inhibitors
			Gedatolisib (nM)							Alpelisib (nM)							Capivasertib (nM)							Everolimus (nM)
		Cell line	1.4	4.1	12	37	111	333	1000	12	37	111	333	1000	3000	9000	12	37	111	333	1000	3000	9000	1.4	4.1	12	37	111	333	1000
	OPP % inhibition	HCC1428	0.11651	0.0275588	0.314962	0.67953	0.800534	0.815497	0.800766	-0.00728377	0.0389906	0.0294387	0.00513218	-0.00499921	-0.0281849	0.00246348	-0.0237304	-0.00834078	-0.0204863	0.0520709	0.0423603	-0.036656	-0.0696633	0.298087	0.33574	0.410777	0.372556	0.362032	0.339308	0.316792
		MCF7	0.0855528	-0.118782	0.23715	0.520891	0.73331	0.93879	0.952955	-0.310205	-0.12246	0.00246081	0.249313	0.471497	0.593488	0.698375	-0.270986	-0.164228	0.00556463	0.155843	0.429848	0.523953	0.57966	0.132454	0.291513	0.306123	0.379429	0.396946	0.324724	0.293861
		T47D	0.117401	0.143283	0.382602	0.629485	0.759578	0.784806	0.771001	-0.111959	0.0486511	0.175645	0.2824	0.437801	0.511485	0.537227	0.043305	0.080166	0.274996	0.38238	0.440281	0.456455	0.365924	0.22583	0.353381	0.36697	0.419767	0.313205	0.370462	0.340315
		CAMA1	0.132036	0.180496	0.437363	0.6544	0.765379	0.814824	0.81247	-0.02384	0.0564424	0.0887036	0.154362	0.0993641	0.253978	0.33266	0.0613944	0.154727	0.295546	0.474639	0.57595	0.651943	0.676666	0.485971	0.568275	0.57568	0.585536	0.574026	0.626676	0.540225
	pRPS6 % inhibition	HCC1428	0.436967	0.725977	0.921166	0.938885	0.935422	0.90421	0.866842	-0.0258642	-0.0265071	0.0959631	-0.0628142	0.0672822	0.0260169	-0.156121	-0.0870671	0.0311921	-0.0103063	0.0565139	0.0705851	-0.0271258	-0.0566183	0.928824	0.940412	0.93993	0.928181	0.91231	0.890605	0.830551
		MCF7	-0.0490701	0.353578	0.800227	0.86163	0.859085	0.877525	0.82616	-0.209492	0.100377	0.256934	0.559726	0.78905	0.845565	0.790605	-0.195701	-0.0807436	0.14475	0.454889	0.749437	0.86836	0.834979	0.83924	0.839426	0.822744	0.796397	0.796287	0.764698	0.609798
		T47D	-0.291455	0.565492	0.717031	0.797712	0.818472	0.786385	0.634085	-0.0935121	-0.166821	0.204887	0.404984	0.532997	0.64725	0.544194	0.105749	0.0188658	0.424054	0.643425	0.709697	0.732276	0.693857	0.671166	0.723437	0.724774	0.714339	0.766721	0.711553	0.510064
		CAMA1	-0.391189	0.662282	0.741688	0.710884	0.700464	0.622256	0.370933	-0.459561	-0.083758	-0.37391	-0.0474203	-0.09298	-0.0383278	-0.19769	-0.0141565	0.33974	0.586241	0.681147	0.676358	0.669013	0.632222	0.734213	0.752787	0.73046	0.721982	0.734569	0.57304	0.378958
	p4EP1 % inhibition	HCC1428	0.216675	0.171184	0.352411	0.649287	0.734584	0.754154	0.645152	0.21254	0.243557	0.189868	0.0927553	0.121114	-0.0191271	-0.0586367	0.152869	0.137951	0.0785762	0.100288	0.0587106	0.0101174	-0.0789454	0.288753	0.305738	0.322059	0.246806	0.192674	0.0335278	-0.251532
		MCF7	-0.0251338	-0.0867521	0.48792	0.911789	1	0.970488	0.741203	0.0270796	0.374412	0.156478	0.419167	0.625101	0.44803	0.481758	-0.177234	0.129236	0.0741041	0.213556	0.439274	0.527485	0.416896	0.196368	0.320902	0.243068	0.513216	0.271607	0.0711853	-0.856332
		T47D	0.155821	0.2365	0.399439	0.641907	0.792622	0.624074	0.511613	-0.0663695	0.0762925	0.208888	0.123751	0.153088	0.128209	0.0370317	0.0890918	0.131517	0.28669	0.299058	0.266844	0.200259	0.0416337	0.370533	0.28971	0.384051	0.391242	0.218379	0.0816136	-0.20256
		CAMA1	0.183479	0.260374	0.446232	0.776254	0.883426	0.93995	0.850855	0.137365	0.10983	0.136861	0.106248	-0.017265	-0.115539	-0.324566	0.166074	0.196743	0.293505	0.339508	0.349022	0.293785	0.0854856	0.375045	0.404819	0.44086	0.396928	0.328203	0.222431	-0.0491647

## Sheet: Supplementary Data 8
	Supplementary Data 8. Analysis of EdU incorporation (DNA replication) in BC cell lines treated with PAM inhibitors
		EdU % inhibition
		Gedatolisib (nM)							Alpelisib (nM)							Capivasertib (nM)							Everolimus (nM)
	Cell line	1.4	4.1	12	37	111	333	1000	12	37	111	333	1000	3000	9000	12	37	111	333	1000	3000	9000	1.4	4.1	12	37	111	333	1000
	MDAMB453	0.0183415	0.141996	0.967106	0.993456	0.987083	0.988978	0.993111	-0.0348747	0.0233359	0.0514079	0.142685	0.830535	0.983811	0.997589	-0.06398	-0.0167915	-0.0212693	0.177301	0.58822	0.841557	0.963489	0.290278	0.60217	0.799018	0.822096	0.819168	0.843796	0.852407
	MDAMB175VII	0.220586	0.494496	0.943388	0.992852	0.991708	0.994568	0.996283	0.0253038	0.056183	-0.0273052	0.0710508	0.214868	0.511079	0.950536	0.0530379	0.0984989	0.234596	0.511079	0.793567	0.945675	0.98456	0.501358	0.640315	0.666047	0.681487	0.693209	0.735239	0.776412
	CAMA1	0.0414827	0.126475	0.735177	0.98972	0.968291	0.979584	0.971766	0.0811554	0.104901	0.118946	0.133859	0.0830377	0.0254108	0.0236734	0.13661	0.180772	0.329327	0.589951	0.893868	0.969015	0.984073	0.813509	0.875045	0.921813	0.943387	0.949613	0.963513	0.959893
	KPL1	0.109081	0.494986	0.938316	0.988048	0.991345	0.984201	0.989834	0.0103036	0.00535788	0.00714384	0.0989147	0.335073	0.575079	0.80011	0.0711636	0.0831158	0.0811925	0.204424	0.32793	0.653799	0.975683	0.155104	0.380959	0.570683	0.648441	0.701607	0.706141	0.776892
	BT474	0.0459378	0.328786	0.875226	0.931595	0.858977	0.887462	0.914744	-0.00361083	0.0435306	0.211836	0.561886	0.88004	0.931194	0.915145	0.0212638	0.0950853	0.265396	0.765095	0.956469	0.95667	0.918154	0.73681	0.824875	0.852357	0.8668	0.869208	0.88325	0.879639
	HCC1428	0.0455246	0.0273472	0.467824	0.892721	0.930374	0.963321	0.974195	-0.0486083	-0.0377343	-0.0364359	-0.0364359	-0.0526657	-0.0635397	-0.0961616	-0.0210176	-0.00348941	0.0573724	-0.0210176	0.0583462	0.0336769	0.00089264	0.202305	0.420758	0.554492	0.605778	0.636452	0.622332	0.675728
	MFM223	0.0455819	-0.0231598	-0.124797	0.853666	0.958843	0.991444	0.985101	0.0623986	0.0781826	0.0160791	0.0218321	0.030388	0.343709	0.850715	0.0197669	0.0287653	-0.0814279	0.151055	0.549491	0.87358	0.950435	-0.173919	-0.198112	-0.192211	-0.138959	-0.181	-0.138959	-0.0997197
	ZR751	0.000686342	0.167605	0.470693	0.776527	0.903089	0.866575	0.892656	-0.000411805	0.0284146	-0.000960879	0.0199039	0.0756349	0.220041	0.463281	0.020453	0.111874	0.233219	0.330679	0.413864	0.516815	0.690048	0.0770075	0.219492	0.260947	0.286205	0.440494	0.407001	0.462457
	MCF7	-0.0070657	-0.0159994	0.252497	0.733128	0.949484	0.984894	0.986518	-0.0333794	0.00852757	0.0900674	0.270527	0.486884	0.68586	0.873142	-0.0207098	0.0156745	0.103549	0.294892	0.409405	0.553318	0.729392	0.19321	0.303825	0.369772	0.427759	0.471778	0.531065	0.579794
	MDAMB231	0.0817602	0.199235	0.427296	0.671811	0.862372	0.940179	0.972194	0.0369898	-0.00829082	0.0269133	0.0667092	0.115689	0.156888	0.283036	-0.0322704	0.0156888	0.0741071	0.017602	0.0397959	0.0746173	0.0906888	0.247577	0.287883	0.359821	0.355102	0.338903	0.352423	0.374362
	BT549	0.0213517	0.0966447	0.213196	0.617274	0.864184	0.934339	0.97335	-0.0234388	-0.0210307	-0.0113983	0.00433456	0.0186226	0.168085	0.436346	-0.0158934	0.0741692	0.0913469	0.112378	0.277252	0.341949	0.340504	0.241451	0.305988	0.322845	0.353026	0.328464	0.352223	0.428961
	HCC38	-0.0230877	0.0605538	0.233424	0.60792	0.917837	0.963684	0.959083	-0.0188152	-0.00681949	0.0133925	-0.0135568	0.0112563	-0.0331115	0.0861885	-0.0395202	-0.0316326	-0.0571029	-0.0700846	-0.0482294	0.00829841	-0.0904609	0.228987	0.237203	0.264152	0.29143	0.338756	0.300961	0.342864

## Sheet: Supplementary Data 9
	Supplementary Data 9. Analysis of cell migration in MDA-MB-231 cells treated with PAM inhibitors (16h)
		Migrating cells (relative to DMSO-treated)
		DMSO	Geda (10 nM)	Geda(100 nM)	Alpe (100 nM)	Alpe (1000 nM)	Capi (100 nM)	Capi (1000 nM)	Eve (10 nM)	Eve (100 nM)
	Value 1	1.01	0.23	0.13	0.41	0.29	1.12	0.85	0.43	0.46
	Value 2	0.9	0.33	0.09	0.53	0.32	1.1	0.53	0.41	0.55
	Value 3	0.98	0.44	0.08	0.31	0.3	1.61	0.6	0.61	0.88
	Value 4	1.1	0.44	0.18	0.46	0.28	0.76	1.23	-0.11*	0.54
	Average	0.9975	0.36	0.12	0.4275	0.2975	1.1475	0.8025	0.483333	0.6075
	SD	0.0826136	0.100995	0.0454606	0.0925113	0.0170783	0.349798	0.316373	0.110151	0.186078
	SEM	0.0413068	0.0504975	0.0227303	0.0462556	0.00853913	0.174899	0.158186	0.0635959	0.093039
	% Inhibition	0.0025	0.64	0.88	0.5725	0.7025	-0.1475	0.1975	0.516667	0.3925
									* Technical issue; value was excluded from analysis

## Sheet: Supplementary Data 10
	Supplementary Data 10. Analysis of cell invasion in MDA-MB-231 cells treated with PAM inhibitors (24h)
		Invading cells (relative to DMSO-treated)
		DMSO	Geda (10 nM)	Geda (30 nM)	Geda(100 nM)	Alpe (100 nM)	Alpe (1000 nM)	Capi (100 nM)	Capi (1000 nM)	Eve (10 nM)	Eve (100 nM)
	Value 1	0.78	1.88	0.42	0.47	0.74	0.87	2.2	1.37	2.06	3.67
	Value 2	0.53	1.01	0.17	0.8	0.42	0.16	1.59	2.64	0.62	2.35
	Value 3	1.42	0.8	0.42	0.72	0.66	1.45	3.05	2.39	1.12	1.97
	Value 4	1.28	1.56	0.36	0.17	0.49	0.29	3.09	1.96	2.65	3.69
	Value 5	1.01	0.79	0.22	0.29	0.62	0.47	0.41	0.25	0.82	0.8
	Value 6	0.67	0.7	0.66	0.5	0.65	0.61	0.42	0.42	0.8	1.03
	Value 7	0.81	0.57	0.76	0.5	0.92	0.52	0.41	0.46	0.81	0.81
	Value 8	1.28	1.47	0.32	0.14	1.06	0.52	0.42	0.68	0.83	0.45
	Value 9	1.19	0.87	0.48	0.23	0.64	0.41	1.14	1.94	2.04	1.61
	Value 10	1.04	0.67	0.75	0.12	1.83	0.54	1.29	1.9	1.97	1.28
	Value 11	0.58	1.04		0.2	1.88	0.82	1.15	1.13	1.36	1.85
	Value 12	1.5	0.54		0.3	1.38	0.72	1.52	1.12	1.36	1.5
	Value 13	0.68	0.52		0.51
	Value 14	0.66	0.54		0.16
	Value 15	1.48
	Value 16	1.11
	Average	1.00125	0.925714	0.456	0.365	0.940833	0.615	1.39083	1.355	1.37	1.75083
	SD	0.333884	0.427132	0.207857	0.220096	0.500172	0.332306	0.96725	0.808236	0.659283	1.05166
	SEM	0.0834709	0.114156	0.0657301	0.0588232	0.144387	0.0959285	0.279221	0.233318	0.190319	0.303588
	% Inhibition	-0.00125	0.0742857	0.544	0.635	0.0591667	0.385	-0.390833	-0.355	-0.37	-0.750833

[truncated: 2 more sheets: Supplementary Data 11, Supplementary Data 12]
